# Supplementary material for: The severity of intrahepatic cholestasis during pregnancy increases risks of adverse outcomes beyond stillbirth: evidence from 15,826 patients
Source: BMC Pregnancy Childbirth. 2024 Jul 12;24:476. doi: 10.1186/s12884-024-06645-2 (PMC11241884; doi:10.1186/s12884-024-06645-2)
Supplement: Supplementary file 3 — Supplementary Material 3 [file 12884_2024_6645_MOESM3_ESM.xlsx]

## Sheet: Sheet1
still birth, n
id	author	year	type	dose	case	n
8	Gupta	2022	ci	14.5	2	138
8	Gupta	2022	ci	24.5	3	27
8	Gupta	2022	ci	34.5	3	13
8	Gupta	2022	ci	44.5	6	18
10	Herrera	2017	ci	24.5	1	347
10	Herrera	2017	ci	69.5	1	108
10	Herrera	2017	ci	114.5	1	32
16	Kong	2023	ci	25	2	177
16	Kong	2023	ci	55	1	50
13	Jin	2014	ci	25	3	243
13	Jin	2014	ci	55	3	71
29	Xu	2023	ci	25	1	1803
29	Xu	2023	ci	70	2	400
24	Premkumar	2019	ci	25	5	341
24	Premkumar	2019	ci	55	3	34
25	Proehl	2017	ci	14.5	37	2760
25	Proehl	2017	ci	29.5	3	868
25	Proehl	2017	ci	49.5	4	701
27	Silver	2014	cc	25	47	131
27	Silver	2014	cc	55	6	16
					134	8278
